# Supplementary material for: Algae-Based Nanoparticles for Oral Drug Delivery Systems
Source: Mar Drugs. 2024 Feb 21;22(3):98. doi: 10.3390/md22030098 (PMC10971847; doi:10.3390/md22030098)
Supplement: Supplementary file 1 [file marinedrugs-22-00098-s001.zip]

Archive with 1 entries (1 files):
- marinedrugs-2874760-supplementary.pdf
